# Supplementary material for: Combined Blockade of GARP:TGF-β1 and PD-1 Increases Infiltration of T Cells and Density of Pericyte-Covered GARP+ Blood Vessels in Mouse MC38 Tumors
Source: Front Immunol. 2021 Jul 27;12:704050. doi: 10.3389/fimmu.2021.704050 (PMC8353334; doi:10.3389/fimmu.2021.704050)
Supplement: Supplementary Table 1 — Primers and probes sequences. [file Table_1.xlsx]

## Sheet: Sheet1
Supplementary Table 1. Primers sequences
Sequence (5' - 3')	Definition
TCAAGTGGCATAGATGTGGAAGAA	Forward primer in mIfng mRNA
TGGCTCTGCAGGATTTTCATG	Reverse primer in mIfng mRNA
TCACCATCCTTTTGCCAGTTCCTCCAG	Taqman probe in mIfng mRNA
AAGAGAGCAAGGACAACACTC	Forward primer in mGzmb mRNA
CATGTCCCCCGATGATCTC	Reverse primer in mGzmb mRNA
ACAAGGTCAGCAGTAGCAGGAGGA	Taqman probe in mGzmb mRNA
CAGTAGAGTGTCGCATGTACAG	Forward primer in mPrf1 mRNA
GATGAGCCTGTGGTAAGCAT	Reverse primer in mPrf1 mRNA
TCGCCTGGTACAAAAACCTCCACTC	Taqman probe in mPrf1 mRNA
CATCTTCTCAAAATTCGAGTGACAA	Forward primer in mTnfa mRNA
GGGTTGTACCTTGTCTACTCCCA	Reverse primer in mTnfa mRNA
CACGTCGTAGCAAACCACCAAGTGGA	Taqman probe in mTnfa mRNA
ATAGGAAGGCCAAGGCCAAG	Forward primer in mCd3e mRNA
TTGCGGATGGGCTCATAGTC	Reverse primer in mCd3e mRNA
ACCCGAGGAACCGGTGCTGGT	Taqman probe in mCd3e mRNA
GTGGTTGATGTCCTTCCTACAA	Forward primer in mCd8b mRNA
TCCGCACACAGTAAAAGTAGAC	Reverse primer in mCd8b mRNA
AATGCCAGCAGAAGCAGGATGCAGACTA	Taqman probe in mCd8b mRNA
CGTGATAGCTGTGCTCTGAA	Forward primer in mCd4 mRNA
GTTCTCTCCATGTCCAACCTAA	Reverse primer in mCd4 mRNA
ACTGAGAGTGTCATGCCGAACCAG	Taqman probe in mCd4 mRNA
GGTCCTTGCCTACTTGCTG	Forward primer in mIcam1 mRNA
CTGTGCTTTGAGAACTGTGG	Reverse primer in mIcam1 mRNA
CCGCTACCATCACCGTGTATTCGTT	Taqman probe in mIcam1 mRNA
CCATCCTTTCTTGAGATTTCTTGC	Forward primer in mSell mRNA
CTTCATTCCTGTAGCCGTCAT	Reverse primer in mSell mRNA
TTAACCGCCTTGCCAGCCAAATG	Taqman probe in mSell mRNA
GTCCTTCCGACAGTTTCTCTC	Forward primer in mLfa1 mRNA
GGAGTCATGGAGTGTGGTATC	Reverse primer in mLfa1 mRNA
TCCCAATGTAGCCAGACTCACACC	Taqman probe in mLfa1 mRNA
AGTTCATTTCCTGCTGTCTTCA	Forward primer in mSele mRNA
ATGTGCCTTCTTACAACGTCT	Reverse primer in mSele mRNA
CCACGATGCATTTGTGTTCCTGATTGTT	Taqman probe in mSele mRNA
